# Supplementary material for: PD-L1 Expression Correlated with Clinicopathological Factors and Akt/Stat3 Pathway in Oral SCC
Source: Life (Basel). 2022 Feb 4;12(2):238. doi: 10.3390/life12020238 (PMC8875073; doi:10.3390/life12020238)
Supplement: Supplementary file 1 [file life-12-00238-s001.zip]

Archive with 35 entries (28 files):
- life-1555904/
- life-1555904/supplementary file S1/
- life-1555904/supplementary file S1/beta actin.tif
- life-1555904/supplementary file S1/PD-L1.tif
- life-1555904/supplementary file S2/
- life-1555904/supplementary file S2/SAS/
- life-1555904/supplementary file S2/SAS/SAS-beta-actin.tif
- life-1555904/supplementary file S2/SAS/SAS-CXCL8.tif
- life-1555904/supplementary file S2/SAS/SAS-p-Akt.tif
- life-1555904/supplementary file S2/SAS/SAS-p-Stat3.tif
- life-1555904/supplementary file S2/SAS/SAS-PD-L1.tif
- life-1555904/supplementary file S2/SAS/SAS-T-Akt.tif
- life-1555904/supplementary file S2/SAS/SAS-t-STAT3.tif
- life-1555904/supplementary file S2/YD38/
- life-1555904/supplementary file S2/YD38/YD38-beta-actin.tif
- life-1555904/supplementary file S2/YD38/YD38-CXCL8.tif
- life-1555904/supplementary file S2/YD38/YD38-p-Akt.tif
- life-1555904/supplementary file S2/YD38/YD38-p-Stat3.tif
- life-1555904/supplementary file S2/YD38/YD38-PD-L1.tif
- life-1555904/supplementary file S2/YD38/YD38-t-Akt.tif
- life-1555904/supplementary file S2/YD38/YD38-t-Stat3.tif
- life-1555904/supplementary file S3/
- life-1555904/supplementary file S3/beta-actin.tif
- life-1555904/supplementary file S3/PD-L1.tif
- life-1555904/supplementary file S4/
- life-1555904/supplementary file S4/SAS, YD38 - beta-actin.tif
- life-1555904/supplementary file S4/SAS, YD38 - CXCL8.tif
- life-1555904/supplementary file S4/SAS, YD38 - p-ERK.tif
- life-1555904/supplementary file S4/SAS, YD38 - PD-L1.tif
- life-1555904/supplementary file S4/SAS, YD38 - t-Akt.tif
- life-1555904/supplementary file S4/SAS, YD38 - t-Erk.tif
- life-1555904/supplementary file S4/SAS, YD38 - t-Stat3.tif
- life-1555904/supplementary file S4/SAS,YD38 - p-Stat-3.tif
- life-1555904/supplementary file S4/SAS- p-Akt.tif
- life-1555904/supplementary file S4/yd38 - p-AKT.tif
